# Supplementary material for: Partial RNA design
Source: Bioinformatics. 2024 Jun 28;40(Suppl 1):i437–45. doi: 10.1093/bioinformatics/btae222 (PMC11256918; doi:10.1093/bioinformatics/btae222)
Supplement: btae222_Supplementary_Data [file btae222_supplementary_data.zip]

Archive with 3 entries (2 files):
- btae222_Supplementary_Data/
- btae222_Supplementary_Data/oup-authoring-template.cls
- btae222_Supplementary_Data/Runge.291.sup.1.pdf
